# Supplementary material for: Puppy Socialisation Experiences in Relation to Age and COVID-19 Lockdown Restrictions in the UK and ROI
Source: Animals (Basel). 2024 May 15;14(10):1471. doi: 10.3390/ani14101471 (PMC11117371; doi:10.3390/ani14101471)
Supplement: Supplementary file 1 [file animals-14-01471-s001.zip]

Archive with 1 entries (1 files):
- animals-3012218-supplementary.pdf
